# Supplementary material for: Ultrasound-Induced Cavitation as Biological Constraint Focusing: A Phenomenological Bioengineering Model for Sonoporation, Sonodynamic Therapy, Drug Delivery, and Histotripsy
Source: Bioengineering (Basel). 2026 Jul 21;13(7):832. doi: 10.3390/bioengineering13070832 (PMC13406022; doi:10.3390/bioengineering13070832)
Supplement: Supplementary file 1 [file bioengineering-13-00832-s001.zip]

Archive with 7 entries (7 files):
- Code_S1_prescribed_collapse_profile.py
- Code_S2_Rayleigh_Plesset_bridge.py
- Code_S3_controlled_synthetic_benchmark.py
- README_supplementary_materials.txt
- Supplementary_Materials_bioengineering-4389138.pdf
- TableS1_temporal_alignment_benchmark.csv
- TableS2_scalar_endpoint_benchmark.csv
