# Supplementary material for: Ultrasound-Induced Cavitation as Biological Constraint Focusing: A Phenomenological Bioengineering Model for Sonoporation, Sonodynamic Therapy, Drug Delivery, and Histotripsy
Source: Bioengineering (Basel). 2026 Jul 21;13(7):832. doi: 10.3390/bioengineering13070832 (PMC13406022; doi:10.3390/bioengineering13070832)
Supplement: Supplementary file 1 [file bioengineering-13-00832-s001.zip › Code_S1_prescribed_collapse_profile.py]

import numpy as np
import matplotlib.pyplot as plt

# Output filename
fig2_path = "figure2_biomedical_bridge_model.png"

# -------------------------------------------------
# 1. Time grid
# -------------------------------------------------
t_min, t_max, npts = 0.0, 10.0, 2500
t = np.linspace(t_min, t_max, npts)
dt = t[1] - t[0]

# -------------------------------------------------
# 2. Simplified collapse profile
#    Minimum radius at t = t_c
# -------------------------------------------------
R_min = 0.8
R_max = 5.0
t_c = 5.0
tau_c = 0.55

exp_term = np.exp(-((t - t_c) ** 2) / (2 * tau_c ** 2))
R = R_min + (R_max - R_min) * (1.0 - exp_term)

# Analytical derivative
Rdot = (R_max - R_min) * exp_term * (t - t_c) / (tau_c ** 2)

# -------------------------------------------------
# 3. Relational constraint parameter
#    lambda(t) = lambda0 + alpha(R0/R)^n + eta(tau_c*|Rdot/R|)^m
# -------------------------------------------------
lambda0 = 0.15
R0 = R_max
alpha = 1.0
eta = 0.8
n = 2.0
m = 1.5

lam = lambda0 + alpha * (R0 / R) ** n + eta * (tau_c * np.abs(Rdot / R)) ** m

# -------------------------------------------------
# 4. Informational action density
#    S_rel(t) = A * lambda(t)^q
# -------------------------------------------------
A = 1.0
q = 2.0

S_rel = A * lam ** q
dSdt = np.gradient(S_rel, dt)
dSdt_pos = np.maximum(dSdt, 0.0)

# -------------------------------------------------
# 5. Bridge-model solver
#    dE_rel/dt = k_load [dS_rel/dt]_+ - k_rel * E_rel
#    dN_k/dt   = Gamma_k * k_rel * E_rel - k_out * N_k
#    B_k(t)    = k_out * N_k(t)
# -------------------------------------------------
k_load = 0.25
Gamma_k = 1.0

def solve_bridge_model(k_rel, k_out, Gamma_k=1.0):
    E_rel = np.zeros_like(t)
    N_k = np.zeros_like(t)
    B_k = np.zeros_like(t)

    for i in range(1, len(t)):
        # Reservoir dynamics
        dE = k_load * dSdt_pos[i - 1] - k_rel * E_rel[i - 1]
        E_rel[i] = E_rel[i - 1] + dt * dE
        if E_rel[i] < 0:
            E_rel[i] = 0.0

        # Channel-specific motif dynamics
        dN = Gamma_k * k_rel * E_rel[i - 1] - k_out * N_k[i - 1]
        N_k[i] = N_k[i - 1] + dt * dN
        if N_k[i] < 0:
            N_k[i] = 0.0

        # Measurable biological output
        B_k[i] = k_out * N_k[i]

    return E_rel, N_k, B_k

# -------------------------------------------------
# 6. Representative case for Panel A
# -------------------------------------------------
k_rel_mid = 3.0
k_out_mid = 2.0

E_rel_mid, N_k_mid, B_k_mid = solve_bridge_model(k_rel_mid, k_out_mid, Gamma_k)

# -------------------------------------------------
# 7. Multiple rate combinations for Panel B
#    (relaxation rate, output rate)
# -------------------------------------------------
rate_cases = [
    (1.5, 1.0),
    (3.0, 2.0),
    (6.0, 4.0),
]

results = {}
for k_rel, k_out in rate_cases:
    E_rel_case, N_k_case, B_k_case = solve_bridge_model(k_rel, k_out, Gamma_k)
    results[(k_rel, k_out)] = (E_rel_case, N_k_case, B_k_case)

# -------------------------------------------------
# 8. Normalization helpers
# -------------------------------------------------
def normalize(x):
    xmax = np.max(np.abs(x))
    if xmax == 0:
        return x
    return x / xmax

R_norm = R / np.max(R)   # keeps the dip visible
lam_norm = normalize(lam)
S_rel_norm = normalize(S_rel)
E_rel_mid_norm = normalize(E_rel_mid)
N_k_mid_norm = normalize(N_k_mid)

# -------------------------------------------------
# 9. Build figure
# -------------------------------------------------
fig, axes = plt.subplots(2, 1, figsize=(10, 10), sharex=True)

# =========================
# Panel A: Internal mechanism
# =========================
ax = axes[0]

ax.plot(t, R_norm, linewidth=2, label="R(t)")
ax.plot(t, lam_norm, linewidth=2, label="lambda(t)")
ax.plot(t, S_rel_norm, linewidth=2, label="S_rel(t)")
ax.plot(t, E_rel_mid_norm, linewidth=2, label=f"E_rel(t), k_rel={k_rel_mid}")
ax.plot(t, N_k_mid_norm, linewidth=2, label=f"N_k(t), k_out={k_out_mid}")

ax.axvline(t_c, linestyle="--", linewidth=1.2, label="t_c")

ax.set_ylabel("Normalized value")
ax.set_title("A. Collapse, constraint focusing, action density, reservoir loading, and motif formation")
ax.grid(True, alpha=0.3)
ax.legend(frameon=True, fontsize=10)

# =========================
# Panel B: Measurable biological output
# =========================
ax = axes[1]

for k_rel, k_out in rate_cases:
    B_k_case = results[(k_rel, k_out)][2]
    B_k_case_norm = normalize(B_k_case)

    ax.plot(
        t,
        B_k_case_norm,
        linewidth=2,
        label=f"B_k(t), k_rel={k_rel}, k_out={k_out}"
    )

    # mark peak
    peak_idx = np.argmax(B_k_case_norm)
    ax.plot(t[peak_idx], B_k_case_norm[peak_idx], marker="o", markersize=5)

ax.axvline(t_c, linestyle="--", linewidth=1.2, label="t_c")

ax.set_xlabel("Time")
ax.set_ylabel("Normalized biological output")
ax.set_title("B. Measurable biological output for different relaxation and output rates")
ax.grid(True, alpha=0.3)
ax.legend(frameon=True, fontsize=9)

# Main title
fig.suptitle(
    "Figure 2. Illustrative Dynamical Behavior of the Bridge Model for Ultrasound-Induced Cavitation",
    fontsize=14,
    y=0.98
)

plt.tight_layout(rect=[0, 0, 1, 0.965])
plt.savefig(fig2_path, dpi=300, bbox_inches="tight")
plt.show()

print("Saved:", fig2_path)
