# Supplementary material for: Ultrasound-Induced Cavitation as Biological Constraint Focusing: A Phenomenological Bioengineering Model for Sonoporation, Sonodynamic Therapy, Drug Delivery, and Histotripsy
Source: Bioengineering (Basel). 2026 Jul 21;13(7):832. doi: 10.3390/bioengineering13070832 (PMC13406022; doi:10.3390/bioengineering13070832)
Supplement: Supplementary file 1 [file bioengineering-13-00832-s001.zip › Code_S2_Rayleigh_Plesset_bridge.py]

# ============================================================
# Minimal Rayleigh-Plesset-driven bridge model simulation
# Clean manuscript version for Figure 3
# ============================================================

import numpy as np
import matplotlib.pyplot as plt
import pandas as pd
from scipy.integrate import solve_ivp

# ============================================================
# 1. Physical parameters: simplified Rayleigh-Plesset model
# ============================================================

rho = 1000.0          # liquid density, kg/m^3
mu = 1.0e-3           # dynamic viscosity, Pa*s
sigma = 0.072         # surface tension, N/m
P0 = 101325.0         # ambient pressure, Pa
R0 = 2.0e-6           # equilibrium bubble radius, m
gamma_gas = 1.4       # polytropic exponent

f = 1.0e6             # ultrasound frequency, Hz
omega = 2.0 * np.pi * f
T = 1.0 / f

# Moderate pressure amplitude to obtain a clear local collapse,
# without excessive chaotic multi-collapse behavior
Pa = 0.9e5            # acoustic pressure amplitude, Pa

# Full RP simulation duration
n_cycles = 6
t_end = n_cycles * T
t_eval = np.linspace(0.0, t_end, 15000)

# Numerical floor to prevent singular collapse
R_floor = 0.20e-6     # m

def p_inf(t):
    """
    Far-field acoustic pressure.
    """
    return P0 - Pa * np.sin(omega * t)

def p_gas(R):
    """
    Simplified polytropic gas pressure.
    """
    R_safe = max(R, R_floor)
    return P0 * (R0 / R_safe) ** (3.0 * gamma_gas)

def rp_rhs(t, y):
    """
    Simplified Rayleigh-Plesset equation.

    y[0] = R(t)
    y[1] = Rdot(t)

    rho * (R Rddot + 3/2 Rdot^2)
      = P_gas(R,t) - P_inf(t) - 2 sigma/R - 4 mu Rdot/R
    """
    R, Rdot = y
    R_safe = max(R, R_floor)

    numerator = (
        p_gas(R_safe)
        - p_inf(t)
        - 2.0 * sigma / R_safe
        - 4.0 * mu * Rdot / R_safe
        - 1.5 * rho * Rdot**2
    )

    Rddot = numerator / (rho * R_safe)

    return [Rdot, Rddot]

# ============================================================
# 2. Integrate Rayleigh-Plesset equation
# ============================================================

sol = solve_ivp(
    rp_rhs,
    (0.0, t_end),
    [R0, 0.0],
    t_eval=t_eval,
    method="Radau",
    rtol=1e-8,
    atol=[1e-12, 1e-3],
    max_step=T / 600.0
)

if not sol.success:
    raise RuntimeError("Rayleigh-Plesset integration failed: " + sol.message)

t_full = sol.t
R_full = np.maximum(sol.y[0], R_floor)
Rdot_full = sol.y[1]

# ============================================================
# 3. Extract a clean local window around the dominant collapse
# ============================================================

idx_global_min = np.argmin(R_full)
t_collapse = t_full[idx_global_min]

# Tight window: captures one dominant collapse and avoids later reloadings
window_before = 0.20e-6
window_after = 0.23e-6

mask = (t_full >= t_collapse - window_before) & (t_full <= t_collapse + window_after)

t = t_full[mask]
R = R_full[mask]
Rdot = Rdot_full[mask]

# Local time starts at zero for plotting
t_local = t - t[0]
time_us = t_local * 1e6

idx_Rmin = np.argmin(R)

# ============================================================
# 4. Bridge-model parameters
# ============================================================

lambda0 = 0.05
alpha = 0.25
eta = 0.08
n_exp = 2.0
m_exp = 1.0
tau_c = T / 10.0

A = 1.0
q = 2.0

# These rates are chosen to show a clear delayed endpoint response
k_load = 1.0
k_rel = 5.0e6       # reservoir relaxation rate, 1/s
Gamma_k = 1.0       # channel-specific efficiency
k_out = 10.0e6       # downstream endpoint expression rate, 1/s

# ============================================================
# 5. Reconstruct bridge variables from R(t) and Rdot(t)
# ============================================================

lambda_t = (
    lambda0
    + alpha * (R0 / R) ** n_exp
    + eta * (tau_c * np.abs(Rdot / R)) ** m_exp
)

S_rel = A * lambda_t ** q

dSdt = np.gradient(S_rel, t_local)
loading = np.maximum(dSdt, 0.0)

# Integrate E_rel and N_k only on the local collapse window
# This resets the reservoir before the selected collapse event.
E_rel = np.zeros_like(t_local)
N_k = np.zeros_like(t_local)
B_k = np.zeros_like(t_local)

for i in range(1, len(t_local)):
    dt = t_local[i] - t_local[i - 1]

    dE = k_load * loading[i - 1] - k_rel * E_rel[i - 1]
    E_rel[i] = max(E_rel[i - 1] + dE * dt, 0.0)

    dN = Gamma_k * k_rel * E_rel[i - 1] - k_out * N_k[i - 1]
    N_k[i] = max(N_k[i - 1] + dN * dt, 0.0)

    B_k[i] = k_out * N_k[i]

idx_Bmax = np.argmax(B_k)

# ============================================================
# 6. Normalization for visual comparison
# ============================================================

def normalize(x):
    x = np.asarray(x)
    mx = np.nanmax(np.abs(x))
    if mx == 0:
        return x
    return x / mx

R_inv_norm = normalize(R0 / R)
Rdot_over_R_norm = normalize(np.abs(Rdot / R))
lambda_norm = normalize(lambda_t)
S_norm = normalize(S_rel)
loading_norm = normalize(loading)

E_norm = normalize(E_rel)
N_norm = normalize(N_k)
B_norm = normalize(B_k)

# ============================================================
# 7. Extract candidate predictors for manuscript / CSV
# ============================================================

predictors = {
    "P_a_Pa": Pa,
    "frequency_Hz": f,
    "R0_um": R0 * 1e6,
    "R_min_m": np.min(R),
    "R_min_um": np.min(R) * 1e6,
    "time_R_min_us_local": time_us[idx_Rmin],
    "max_abs_Rdot_over_R_1_per_s": np.max(np.abs(Rdot / R)),
    "max_lambda": np.max(lambda_t),
    "max_abs_dlambda_dt": np.max(np.abs(np.gradient(lambda_t, t_local))),
    "max_loading_positive_dSdt": np.max(loading),
    "integral_loading": np.trapezoid(loading, t_local),
    "max_E_rel": np.max(E_rel),
    "integral_E_rel": np.trapezoid(E_rel, t_local),
    "max_N_k": np.max(N_k),
    "integral_N_k": np.trapezoid(N_k, t_local),
    "max_B_k": np.max(B_k),
    "integral_B_k": np.trapezoid(B_k, t_local),
    "time_B_k_peak_us_local": time_us[idx_Bmax],
    "delay_B_peak_minus_Rmin_us": time_us[idx_Bmax] - time_us[idx_Rmin],
    "k_rel_1_per_s": k_rel,
    "k_out_1_per_s": k_out,
}

predictor_df = pd.DataFrame([predictors])
predictor_df.to_csv("RP_bridge_predictors_clean_local_window.csv", index=False)

print("\n=== Candidate predictors from local RP-driven bridge implementation ===")
print(predictor_df.T)

# ============================================================
# 8. Figure 3A: local RP collapse and bridge loading variables
# ============================================================

plt.figure(figsize=(10, 6))

plt.plot(time_us, R_inv_norm, label="R0/R(t), normalized")
plt.plot(time_us, Rdot_over_R_norm, label="|Rdot/R|, normalized")
plt.plot(time_us, lambda_norm, label="lambda(t), normalized")
plt.plot(time_us, S_norm, label="S_rel(t), normalized")
plt.plot(time_us, loading_norm, label="[dS_rel/dt]+, normalized")

plt.axvline(
    time_us[idx_Rmin],
    linestyle="--",
    linewidth=1.2,
    label="R_min time"
)

plt.xlabel("Local time around collapse (microseconds)")
plt.ylabel("Normalized value")
plt.title("Rayleigh-Plesset-driven local collapse and bridge loading variables")
plt.legend()
plt.tight_layout()
plt.savefig("Figure3A_RP_local_bridge_loading_clean.png", dpi=300)
plt.show()

# ============================================================
# 9. Figure 3B: reservoir-mediated endpoint response
# ============================================================

plt.figure(figsize=(10, 6))

plt.plot(time_us, E_norm, label="E_rel(t), normalized")
plt.plot(time_us, B_norm, label="B_k(t), normalized")

plt.axvline(
    time_us[idx_Rmin],
    linestyle="--",
    linewidth=1.2,
    label="R_min time"
)

plt.axvline(
    time_us[idx_Bmax],
    linestyle=":",
    linewidth=1.4,
    label="B_k peak time"
)

plt.xlabel("Local time around collapse (microseconds)")
plt.ylabel("Normalized value")
plt.title("Reservoir-mediated endpoint response after local Rayleigh-Plesset collapse")
plt.legend()
plt.tight_layout()
plt.savefig("Figure3B_RP_local_bridge_output_clean.png", dpi=300)
plt.show()

# ============================================================
# 10. Optional Table 3: predictor comparison for manuscript
# ============================================================

table3 = pd.DataFrame({
    "Candidate predictor": [
        "Acoustic pressure P_a",
        "Mechanical index",
        "R_min",
        "max|Rdot/R|",
        "max|dlambda/dt|",
        "[(dS_rel)/dt]+",
        "E_rel(t)",
        "B_k(t)"
    ],
    "Main meaning": [
        "External exposure strength",
        "Clinical exposure proxy",
        "Geometric collapse severity",
        "Dynamic collapse loading",
        "Rate of constraint loading",
        "Reservoir input term",
        "Stored cavitation loading",
        "Endpoint-specific output functional"
    ],
    "Captures delayed output?": [
        "No",
        "No",
        "No",
        "Partly",
        "Partly",
        "Partly",
        "Yes",
        "Yes"
    ],
    "Endpoint-specific?": [
        "No",
        "No",
        "No",
        "No",
        "No",
        "No",
        "Partly",
        "Yes"
    ],
    "Interpretation": [
        "Far-field driving condition",
        "Useful safety/exposure descriptor",
        "Minimum bubble size",
        "Rapid compression or oscillation",
        "Bridge-model loading descriptor",
        "Input into the high-tension reservoir",
        "Delayed release potential",
        "Predicted biological response"
    ]
})

table3.to_csv("Table3_predictor_comparison_clean.csv", index=False)

print("\n=== Table 3: predictor comparison ===")
print(table3)
