# Supplementary material for: Ultrasound-Induced Cavitation as Biological Constraint Focusing: A Phenomenological Bioengineering Model for Sonoporation, Sonodynamic Therapy, Drug Delivery, and Histotripsy
Source: Bioengineering (Basel). 2026 Jul 21;13(7):832. doi: 10.3390/bioengineering13070832 (PMC13406022; doi:10.3390/bioengineering13070832)
Supplement: Supplementary file 1 [file bioengineering-13-00832-s001.zip › Code_S3_controlled_synthetic_benchmark.py]

# ============================================================
# Controlled synthetic benchmark for the ultrasound cavitation
# relational bridge model
#
# Purpose:
#   This script is NOT biological validation.
#   It is a reproducible synthetic positive-control benchmark
#   showing how B_k(t) can be compared quantitatively with
#   conventional cavitation descriptors such as pressure,
#   R_min, |Rdot/R|, MI-like exposure, and [dS_rel/dt]_+.
#
# Outputs:
#   - Figure4A_synthetic_trace_example.png
#   - Figure4B_temporal_RMSE_benchmark.png
#   - TableS1_temporal_alignment_benchmark.csv
#   - TableS2_scalar_endpoint_benchmark.csv
# ============================================================

import numpy as np
import pandas as pd
import matplotlib.pyplot as plt
from pathlib import Path
from sklearn.model_selection import KFold, cross_val_predict
from sklearn.linear_model import LinearRegression
from sklearn.metrics import mean_squared_error, r2_score

# ------------------------------------------------------------
# 0. Reproducibility
# ------------------------------------------------------------
rng = np.random.default_rng(4389138)
out_dir = Path(".")

# ------------------------------------------------------------
# 1. Global time grid
# ------------------------------------------------------------
t_min, t_max, npts = 0.0, 10.0, 2500
t = np.linspace(t_min, t_max, npts)
dt = t[1] - t[0]

# ------------------------------------------------------------
# 2. Helper functions
# ------------------------------------------------------------
def normalize(x):
    x = np.asarray(x, dtype=float)
    x = x - np.nanmin(x)
    mx = np.nanmax(np.abs(x))
    if mx == 0:
        return x
    return x / mx

def pearson_corr(a, b):
    a = np.asarray(a, dtype=float)
    b = np.asarray(b, dtype=float)
    if np.std(a) == 0 or np.std(b) == 0:
        return np.nan
    return np.corrcoef(a, b)[0, 1]

def synthetic_collapse_profile(R_min, R_max, t_c, tau_c):
    """
    Symmetric collapse profile used only for a controlled synthetic benchmark.
    """
    exp_term = np.exp(-((t - t_c) ** 2) / (2.0 * tau_c ** 2))
    R = R_min + (R_max - R_min) * (1.0 - exp_term)
    Rdot = (R_max - R_min) * exp_term * (t - t_c) / (tau_c ** 2)
    return R, Rdot

def reconstruct_bridge_variables(R, Rdot, tau_c, pars):
    """
    Reconstruct lambda(t), S_rel(t), and positive loading from R(t), Rdot(t).
    """
    lam = (
        pars["lambda0"]
        + pars["alpha"] * (pars["R0_ref"] / R) ** pars["n_exp"]
        + pars["eta"] * (tau_c * np.abs(Rdot / R)) ** pars["m_exp"]
    )
    S_rel = pars["A"] * lam ** pars["q_exp"]
    dSdt = np.gradient(S_rel, dt)
    loading = np.maximum(dSdt, 0.0)
    return lam, S_rel, loading

def solve_reservoir_output(loading, k_load, k_rel, k_out, Gamma_k=1.0):
    """
    Reservoir and output-channel model:
      dE_rel/dt = k_load [dS_rel/dt]_+ - k_rel E_rel
      dN_k/dt   = Gamma_k k_rel E_rel - k_out N_k
      B_k(t)    = k_out N_k(t)
    """
    E_rel = np.zeros_like(t)
    N_k = np.zeros_like(t)
    B_k = np.zeros_like(t)

    for i in range(1, len(t)):
        dE = k_load * loading[i - 1] - k_rel * E_rel[i - 1]
        E_rel[i] = max(E_rel[i - 1] + dt * dE, 0.0)

        dN = Gamma_k * k_rel * E_rel[i - 1] - k_out * N_k[i - 1]
        N_k[i] = max(N_k[i - 1] + dt * dN, 0.0)

        B_k[i] = k_out * N_k[i]

    return E_rel, N_k, B_k

# ------------------------------------------------------------
# 3. Fixed bridge parameters used for reconstruction
# ------------------------------------------------------------
bridge_pars = {
    "lambda0": 0.15,
    "R0_ref": 5.0,
    "alpha": 1.0,
    "eta": 0.8,
    "n_exp": 2.0,
    "m_exp": 1.5,
    "A": 1.0,
    "q_exp": 2.0,
}

# Model parameters used to compute candidate B_k(t)
k_load_model = 0.25
k_rel_model = 3.0
k_out_model = 2.0

# Slightly different hidden endpoint parameters used to generate the
# synthetic endpoint, avoiding an exactly identical trace.
k_load_true = 0.25
k_rel_true = 2.3
k_out_true = 1.6

# ------------------------------------------------------------
# 4. Generate synthetic collapse events
# ------------------------------------------------------------
n_events = 60
records_temporal = []
records_scalar = []
example_data = None

for event_id in range(n_events):
    # Event-level parameters
    R_max = rng.uniform(4.2, 5.8)
    R_min = rng.uniform(0.55, 1.20)
    tau_c = rng.uniform(0.35, 0.85)
    t_c = rng.uniform(4.4, 5.6)

    # Exposure descriptors
    f_MHz = rng.uniform(0.75, 1.50)
    P_a = rng.uniform(0.55, 1.25)  # arbitrary normalized pressure amplitude
    MI = P_a / np.sqrt(f_MHz)

    R, Rdot = synthetic_collapse_profile(R_min, R_max, t_c, tau_c)
    lam, S_rel, loading = reconstruct_bridge_variables(R, Rdot, tau_c, bridge_pars)

    # Candidate model output
    E_model, N_model, B_model = solve_reservoir_output(
        loading, k_load_model, k_rel_model, k_out_model
    )

    # Hidden synthetic endpoint: same delayed-response class, but with
    # slightly different kinetics and event-to-event amplitude modulation.
    E_true, N_true, B_true = solve_reservoir_output(
        loading, k_load_true, k_rel_true, k_out_true
    )
    amplitude_factor = 0.75 + 0.40 * MI + rng.normal(0.0, 0.03)
    Y_clean = amplitude_factor * B_true

    # Add measurement-like noise and clip below zero.
    noise_sd = 0.05 * (np.max(Y_clean) if np.max(Y_clean) > 0 else 1.0)
    Y = np.maximum(Y_clean + rng.normal(0.0, noise_sd, size=Y_clean.shape), 0.0)

    # Time-resolved candidate traces
    pressure_trace = P_a * (1.0 - np.sin(2.0 * np.pi * f_MHz * (t - t_c)))
    predictors_trace = {
        "B_k(t) model": B_model,
        "[dS_rel/dt]+": loading,
        "1/R(t)": 1.0 / R,
        "|Rdot/R|": np.abs(Rdot / R),
        "Acoustic pressure trace": pressure_trace,
    }

    Y_norm = normalize(Y)
    y_peak = t[np.argmax(Y_norm)]

    for name, trace in predictors_trace.items():
        x_norm = normalize(trace)
        rmse = np.sqrt(mean_squared_error(Y_norm, x_norm))
        peak_error = abs(t[np.argmax(x_norm)] - y_peak)
        corr = pearson_corr(Y_norm, x_norm)

        records_temporal.append({
            "event_id": event_id,
            "predictor": name,
            "temporal_RMSE": rmse,
            "peak_timing_error_time_units": peak_error,
            "correlation": corr,
        })

    # Scalar endpoint magnitude and scalar predictors
    y_scalar = np.trapezoid(Y, t)
    records_scalar.append({
        "event_id": event_id,
        "endpoint_integral": y_scalar,
        "integral_B_k_model": np.trapezoid(B_model, t),
        "max_B_k_model": np.max(B_model),
        "integral_loading": np.trapezoid(loading, t),
        "max_loading": np.max(loading),
        "inverse_R_min": 1.0 / np.min(R),
        "R_min": np.min(R),
        "max_abs_Rdot_over_R": np.max(np.abs(Rdot / R)),
        "acoustic_pressure_Pa_proxy": P_a,
        "MI_like_proxy": MI,
    })

    if event_id == 0:
        example_data = {
            "t": t,
            "Y_norm": Y_norm,
            "B_norm": normalize(B_model),
            "loading_norm": normalize(loading),
            "inverse_R_norm": normalize(1.0 / R),
            "Rdot_over_R_norm": normalize(np.abs(Rdot / R)),
            "pressure_norm": normalize(pressure_trace),
            "t_c": t_c,
        }

# ------------------------------------------------------------
# 5. Temporal benchmark summary
# ------------------------------------------------------------
temporal_df = pd.DataFrame(records_temporal)
temporal_summary = (
    temporal_df
    .groupby("predictor", as_index=False)
    .agg(
        temporal_RMSE_mean=("temporal_RMSE", "mean"),
        temporal_RMSE_sd=("temporal_RMSE", "std"),
        peak_timing_error_mean=("peak_timing_error_time_units", "mean"),
        peak_timing_error_sd=("peak_timing_error_time_units", "std"),
        correlation_mean=("correlation", "mean"),
        correlation_sd=("correlation", "std"),
    )
    .sort_values("temporal_RMSE_mean")
)
temporal_summary.to_csv(out_dir / "TableS1_temporal_alignment_benchmark.csv", index=False)

# ------------------------------------------------------------
# 6. Scalar endpoint benchmark with 5-fold CV
# ------------------------------------------------------------
scalar_df = pd.DataFrame(records_scalar)
y = scalar_df["endpoint_integral"].values

candidate_scalar_predictors = [
    "integral_B_k_model",
    "max_B_k_model",
    "integral_loading",
    "max_loading",
    "inverse_R_min",
    "R_min",
    "max_abs_Rdot_over_R",
    "acoustic_pressure_Pa_proxy",
    "MI_like_proxy",
]

cv = KFold(n_splits=5, shuffle=True, random_state=4389138)
scalar_results = []

for pred in candidate_scalar_predictors:
    X = scalar_df[[pred]].values
    y_pred = cross_val_predict(LinearRegression(), X, y, cv=cv)
    rmse = np.sqrt(mean_squared_error(y, y_pred))
    nrmse = rmse / (np.max(y) - np.min(y))
    r2 = r2_score(y, y_pred)

    scalar_results.append({
        "scalar_predictor": pred,
        "CV_RMSE": rmse,
        "CV_normalized_RMSE": nrmse,
        "CV_R2": r2,
    })

scalar_summary = pd.DataFrame(scalar_results).sort_values("CV_normalized_RMSE")
scalar_summary.to_csv(out_dir / "TableS2_scalar_endpoint_benchmark.csv", index=False)

# ------------------------------------------------------------
# 7. Figures
# ------------------------------------------------------------

# Figure 4A: example trace comparison
plt.figure(figsize=(10, 6))
plt.plot(example_data["t"], example_data["Y_norm"], linewidth=2.4, label="Synthetic endpoint Y_k(t)")
plt.plot(example_data["t"], example_data["B_norm"], linewidth=2.0, label="B_k(t) model")
plt.plot(example_data["t"], example_data["loading_norm"], linewidth=1.6, label="[dS_rel/dt]+")
plt.plot(example_data["t"], example_data["inverse_R_norm"], linewidth=1.6, label="1/R(t)")
plt.plot(example_data["t"], example_data["Rdot_over_R_norm"], linewidth=1.6, label="|Rdot/R|")
plt.plot(example_data["t"], example_data["pressure_norm"], linewidth=1.6, label="Acoustic pressure trace")
plt.axvline(example_data["t_c"], linestyle="--", linewidth=1.2, label="collapse center")
plt.xlabel("Time")
plt.ylabel("Normalized value")
plt.title("Figure 4A. Synthetic delayed endpoint and candidate predictor traces")
plt.grid(True, alpha=0.3)
plt.legend(frameon=True, fontsize=9)
plt.tight_layout()
plt.savefig(out_dir / "Figure4A_synthetic_trace_example.png", dpi=300, bbox_inches="tight")
plt.close()

# Figure 4B: temporal RMSE benchmark
plt.figure(figsize=(9, 6))
plt.bar(temporal_summary["predictor"], temporal_summary["temporal_RMSE_mean"])
plt.ylabel("Mean temporal RMSE")
plt.title("Figure 4B. Temporal alignment error across synthetic collapse events")
plt.xticks(rotation=35, ha="right")
plt.tight_layout()
plt.savefig(out_dir / "Figure4B_temporal_RMSE_benchmark.png", dpi=300, bbox_inches="tight")
plt.close()

# ------------------------------------------------------------
# 8. Console output
# ------------------------------------------------------------
print("\n=== Table S1: Temporal alignment benchmark ===")
print(temporal_summary.to_string(index=False))

print("\n=== Table S2: Scalar endpoint benchmark ===")
print(scalar_summary.to_string(index=False))

print("\nSaved files:")
print("  Figure4A_synthetic_trace_example.png")
print("  Figure4B_temporal_RMSE_benchmark.png")
print("  TableS1_temporal_alignment_benchmark.csv")
print("  TableS2_scalar_endpoint_benchmark.csv")
