# Supplementary material for: Ultrasound-Induced Cavitation as Biological Constraint Focusing: A Phenomenological Bioengineering Model for Sonoporation, Sonodynamic Therapy, Drug Delivery, and Histotripsy
Source: Bioengineering (Basel). 2026 Jul 21;13(7):832. doi: 10.3390/bioengineering13070832 (PMC13406022; doi:10.3390/bioengineering13070832)
Supplement: Supplementary file 1 [file bioengineering-13-00832-s001.zip › TableS1_temporal_alignment_benchmark.csv]

predictor	temporal_RMSE_mean	temporal_RMSE_sd	peak_timing_error_mean	peak_timing_error_sd	correlation_mean	correlation_sd
B_k(t) model	0.06752378519427152	0.001450833583865727	0.1312525010004001	0.0693676859165958	0.968897757320616	0.0008585671831033053
1/R(t)	0.21919360182679953	0.0281475875816542	0.3589435774309723	0.09061569918227988	0.5657824214021219	0.13251377416099389
|Rdot/R|	0.24659353584822827	0.009486335850758023	0.4313058556756035	0.3005651767048737	0.5912794338529656	0.05448464139558468
[dS_rel/dt]+	0.2932679607862651	0.0054411553473154425	0.5016673336001067	0.07085481085061793	0.07124569541220278	0.04625367757844294
Acoustic pressure trace	0.5652297330436722	0.008974425606492472	2.5523542750433506	1.5615132121168185	-0.04309626137126477	0.029143680650559448
