# Supplementary material for: Ultrasound-Induced Cavitation as Biological Constraint Focusing: A Phenomenological Bioengineering Model for Sonoporation, Sonodynamic Therapy, Drug Delivery, and Histotripsy
Source: Bioengineering (Basel). 2026 Jul 21;13(7):832. doi: 10.3390/bioengineering13070832 (PMC13406022; doi:10.3390/bioengineering13070832)
Supplement: Supplementary file 1 [file bioengineering-13-00832-s001.zip › TableS2_scalar_endpoint_benchmark.csv]

scalar_predictor	CV_RMSE	CV_normalized_RMSE	CV_R2
max_B_k_model	44.64980515051641	0.023730545177824518	0.9892371275838616
integral_loading	45.769956418202376	0.02432588484782332	0.9886903268504926
integral_B_k_model	45.78013462761748	0.024331294377776255	0.9886852962570672
max_loading	128.37510382656464	0.06822899205930737	0.9110285493050633
inverse_R_min	156.2174528325191	0.08302668532393112	0.8682507472592143
R_min	238.35906642668002	0.12668343289101644	0.6932727169530274
max_abs_Rdot_over_R	411.96632733043026	0.21895247940055457	0.08375314752208629
MI_like_proxy	453.8463123784456	0.24121091645035317	-0.11200484186526438
acoustic_pressure_Pa_proxy	461.7297060013459	0.24540079427607187	-0.15097181540189908
